# Supplementary material for: Feasibility of Hypotension Prediction Index-Guided Monitoring for Epidural Labor Analgesia: A Randomized Controlled Trial
Source: J Clin Med. 2025 Jul 16;14(14):5037. doi: 10.3390/jcm14145037 (PMC12295593; doi:10.3390/jcm14145037)
Supplement: Supplementary file 1 [file jcm-14-05037-s001.zip]

Archive with 1 entries (1 files):
- jcm-3633276-supplementary.pdf
